# Supplementary material for: FATE-MAP predicts teratogenicity and human gastrulation failure modes by integrating deep learning and mechanistic modeling
Source: Nat Commun. 2026 Feb 19;17:3327. doi: 10.1038/s41467-026-69596-6 (PMC13065977; doi:10.1038/s41467-026-69596-6)
Supplement: Supplementary file 4 — Supplementary Data 1-7 [file 41467_2026_69596_MOESM4_ESM.xlsx]

## Sheet: Data 1
Supplementary Data 1: Validation of FATE-MAP against in vitro stem cell methods
Drug	Teratogen classification* (based on FDA classification or in vivo EFD data)	Fate-MAP Prediction	Human TeraTox Assay	Mouse embryonic stem cell test (mEST)
		TP: True Positive; TN: True Negative; FP: False Positive; FN: False Negative
Acitretin	Positive	TP	TP	TP
Amoxicillin	Negative	TN	TN	TN
Artesunate	Positive	TP	TP	FN
Ascorbic acid	Negative	TN	FP	TN
Bosentan	Positive	TP	TP	FN
Busulfan	Positive	FN	TP	FN
Carbamazepine	Positive	FN	TP	FN
Cetirizine	Negative	TN	FP	TN
Cyclopamine	Positive	TP	TP	TP
Cyproheptadine	Negative	TN	FP	FP
Dabrafenib	Positive	TP	TP	FN
DAPT	Positive	TP	TP	TP
Dasatinib	Positive	TP	TP	TP
Dexamethasone	Positive	TP	TP	FN
Dorsomorphin	Positive	TP	TP	FN
Doxycycline	Negative	FP	TN	FP
5-Fluorouracil	Positive	FN	FN	FN
Hydroxyurea	Positive	FN	TP	FN
Ibuprofen	Negative	TN	FP	TN
Imatinib	Positive	TP	TP	FN
Isotretinoin	Positive	TP	TP	TP
IWP-2	Positive	TP	TP	TP
Lazabemide	Negative	TN	TN	TN
Metformin	Negative	TN	TN	TN
Methotrexate	Positive	TP	FN	FN
Misoprostol	Positive	TP	FN	FN
Penicillin G	Negative	TN	TN	TN
Progesterone	Negative	FP	FP	TN
Retinoic acid	Positive	TP	TP	TP
SB431542	Positive	TP	TP	TP
Thalidomide	Positive	FN	TP	FN
Valproic acid	Positive	FN	TP	TP
Warfarin	Positive	FN	FN	FN
*Teratgoen classification, TeraTox predictions, and mEST predictions were adapted from Ref. 36 in the main text

## Sheet: Data 2
Supplementary Data 2: Validation of FATE-MAP against in silico methods
Drug	Teratogen classification* (based on FDA classification or in vivo EFD data)	Fate-MAP Prediction	CAESAR Assessment	P&G Assessment
		TP: True Positive; TN: True Negative; FP: False Positive; FN: False Negative
Acitretin	Positive	TP	TP	TP
Artesunate	Positive	TP	TP	FN
Bosentan	Positive	TP	TP	FN
Busulfan	Positive	FN	TP	FN
Carbamazepine	Positive	FN	TP	TP
Cetirizine	Negative	TN	FP	FP
Cyclopamine	Positive	TP	TP	TP
Dabrafenib	Positive	TP	TP	FN
DAPT	Positive	TP	FN	FN
Dasatinib	Positive	TP	TP	FN
Dorsomorphin	Positive	TP	TP	FN
Doxycycline	Negative	FP	FP	FP
Imatinib	Positive	TP	TP	FN
IWP-2	Positive	TP	FN	FN
Lazabemide	Negative	TN	TN	TN
Metformin	Negative	TN	TN	TN
Misoprostol	Positive	TP	TP	TP
Progesterone	Negative	FP	FP	FP
SB431542	Positive	TP	TP	FN
Thalidomide	Positive	FN	TP	TP
*Teratgoen classification, TeraTox predictions, and mEST predictions were adapted from Ref. 36 in the main text

## Sheet: Data 3
Supplementary Data 3: Evaluation of model accuracy
Black-box model (chemical structure --> black box --> phenotype)
Set	Number of drugs	Mean RMSE	Mean Cosine Similarity	Mean % of features per compound within one standard deviation of the empirical replicate distribution
All	209	0.1744	0.8951	0.72
Training	188	0.167	0.8997	0.7402
Blind	21	0.2405	0.854	0.5397
Mechanistic model (initial conditions --> PDE’s of morphogen spread and cell fate transition --> phenotype)
Set	Number of drugs	Mean RMSE	Mean Cosine Similarity	Mean % of features per compound within one standard deviation of the empirical replicate distribution
All canonically patterned drugs	151	0.18	0.9323	0.5029

## Sheet: Data 4
Supplementary Data 4: List of drug centroid locations in the canonical patterning region, ranked by influence on SOX2 stability
Drug	Interpolated SOX 2 stability	tsne_1	tsne_2	Mean cell count	Cluster	Target
UM729	1.40387	-18.1043	44.9377	1101.33	3	AhR
Alantolactone	1.36225	33.0246	11.2935	774	7	TGF-beta/Smad
2',5'-Dihydroxyacetophenone	1.29088	31.2114	9.32721	817.167	7	Others
DEL-22379	1.24805	-40.6583	30.0167	823.778	3	ERK
SP600125	1.23917	27.4792	11.2284	1089.25	7	JNK
ERK5-IN-2	1.23877	22.274	18.3467	961.462	7	ERK
SB203580	1.22131	-30.6851	37.3106	910.222	3	p38 MAPK
SH5-07 (SH-5-07)	1.19531	-24.2634	38.7836	758.125	3	STAT
Halcinonide	1.15103	25.1069	7.78161	996.75	7	Immunology & Inflammation related
Isoxazole 9 (ISX-9)	1.14769	-28.1073	36.9924	1020	3	Others
SH-4-54	1.13798	-24.5301	37.5809	898.667	3	STAT
Raloxifene HCl	1.13437	21.3171	11.8031	1129.17	7	Estrogen/progestogen Receptor
Valproic acid	1.11042	17.5461	14.7943	1027.11	7	HDAC
L755507	1.07483	27.1383	-2.49673	988.889	7	Adrenergic Receptor
PD98059	1.07056	25.0494	0.376723	1099.69	7	MEK
Calcitriol	1.06474	6.21595	23.8534	996.727	6	Vitamin
PLX7904	1.05918	23.4651	1.65505	762.111	7	Raf
ZM 39923 HCl	1.05153	7.50284	21.6231	1052.11	7	JAK
Metadoxine	1.05102	0.72469	27.6655	915.5	6	Others
Dibutyryl-cAMP (Bucladesine)	1.01746	4.42469	22.1069	980.5	7	PKA
Imatinib Mesylate (STI571)	1.0135	-27.163	34.5161	870.5	3	Bcr-Abl, c-Kit, PDGFR
RG108	0.998675	25.1382	-7.88945	1062.18	7	DNA Methyltransferase
Cyclic Pifithrin-a hydrobromide	0.993358	26.0389	-10.1976	1099.88	7	p53
umbralisib (TGR-1202)	0.983599	4.43844	19.4299	1077.33	7	PI3K
Oroxin B	0.98282	5.68133	18.0577	917	7	Others
SMER28	0.96195	25.7203	-13.842	1101.3	9	Autophagy
Pilaralisib (XL147)	0.959747	21.0099	-5.49801	1212.88	7	PI3K
Lidocaine hydrochloride	0.952905	7.95864	12.7805	959.7	7	EGFR
Pifithrin-a (PFTa) HBr	0.949132	22.1789	-8.92015	1069.2	7	p53, Autophagy
Pinacidil	0.948422	7.19456	13.2906	1098.27	7	Others
C188-9	0.946494	20.778	-6.75195	1141.17	7	STAT
Scutellarin	0.932443	0.385929	19.2885	952.1	7	Others
TBB	0.9223	5.42878	12.9336	1022.08	7	Casein Kinase
TBHQ	0.915743	5.95927	11.6582	983.333	7	Nrf2
Smoothened Agonist (SAG) HCl	0.912735	-8.80354	25.3458	1096.29	5	Hedgehog/Smoothened
IMR-1	0.909943	-11.0852	26.5956	1029.33	5	Gamma-secretase
Troglitazone (CS-045)	0.906668	12.2409	2.21441	975.2	8	PPAR
PI-3065	0.905198	16.5726	-4.7639	1129.4	8	PI3K
Psoralidin	0.894448	-15.6118	27.9764	973.7	3	Estrogen/progestogen Receptor
IBMX	0.888121	8.57265	5.3898	1102.07	8	PDE
SB202190 (FHPI)	0.88751	-18.4416	28.7768	946.125	3	p38 MAPK
PD 169316	0.8831	-0.482177	15.8146	855.385	8	p38 MAPK
8-Bromo-cAMP	0.881673	-14.0577	26.383	903.583	5	PKA
Indomethacin	0.879931	-4.47412	19.3835	1003.14	5	COX
SCH-527123	0.877139	-12.5662	25.2187	957.889	5	CXCR
Trans-Zeatin	0.875765	3.95327	10.0846	956.9	8	Others
Wogonin	0.87513	9.13704	3.14064	1011.1	8	CDK, Transferase
SD-208	0.873494	22.1362	-19.5785	1174	9	TGF-beta/Smad
KDU691	0.872565	5.71189	7.52633	1002.88	8	PI4K
O4I2	0.866153	3.50461	9.62923	999.333	8	OCT
Valproic acid sodium salt (Sodium valproate)	0.864729	-1.79269	15.4379	1035	8	GABA Receptor, HDAC, Autophagy
Tangeretin	0.860054	-26.2465	29.6511	970.556	3	ROS
Rolipram	0.854158	8.19683	2.03626	1077.87	8	PDE
HPI-4 (Ciliobrevin A)	0.853739	6.39113	4.52016	1130.57	8	Hedgehog/Smoothened
Miconazole Nitrate	0.85272	12.9553	-5.45034	1107.67	8	Anti-infection
Sulfasalazine	0.844494	3.72174	7.00354	963	8	Immunology & Inflammation related
WZ811	0.842333	-12.0279	22.2429	832.857	5	CXCR
O4I1	0.828389	-5.1815	15.2957	999.875	5	OCT
iCRT14	0.823096	6.64958	0.44903	1036	8	Wnt/beta-catenin
SIS3 HCl	0.818904	1.64495	6.7019	1040.25	8	TGF-beta/Smad
Asiaticoside	0.809922	5.29287	0.702658	1015.55	8	ROS
Methylthiouracil	0.808645	10.0339	-6.61263	1087.3	8	Others
Longdaysin	0.806995	3.62678	2.66061	891.625	8	Casein Kinase
Nicotinamide (Vitamin B3)	0.806465	-12.2499	19.3738	975.2	4	Sirtuin
AMG319	0.805603	10.7772	-8.27286	1150.2	9	PI3K
NSC23005 Sodium	0.802855	-11.3003	18.2937	914.909	4	Others
Bay K 8644	0.798526	8.22786	-5.15201	1009.11	8	Calcium Channel
PF-4989216	0.798096	8.06066	-4.95352	1164.43	8	PI3K
HJC0152	0.797908	-12.8101	19.039	801.222	4	STAT
Curculigoside	0.797441	0.0482556	6.12031	990.923	8	Immunology & Inflammation related
ligustroflavone	0.796294	-7.12827	13.9082	1018.18	8	AMPK
Vitamin C	0.793478	7.13318	-4.18433	1047.36	8	Vitamin
Kartogenin	0.792213	3.44693	0.97152	1103.43	8	TGF-beta/Smad
OAC2	0.78907	-15.6198	20.3418	956.929	4	Others
CCG-1423	0.787108	11.0886	-11.5218	935.625	9	Rho
Doramapimod (BIRB 796)	0.785246	-29.0408	26.6698	974.1	3	p38 MAPK
Gatifloxacin	0.78417	-18.6284	21.9629	906.714	4	Topoisomerase
Bikinin	0.782409	-6.03392	11.2871	1055.5	8	GSK-3
Danirixin (GSK1325756)	0.782131	-13.2347	17.9229	847.714	4	CXCR
PF-04965842	0.778196	13.413	-17.2051	1203.57	9	JAK
Fluoxetine HCl	0.776355	-17.1163	20.3316	919.6	4	5-HT Receptor
VO-Ohpic trihydrate	0.770985	7.45715	-7.93306	1113	8	PTEN
FR 180204	0.76755	6.58639	-7.07966	1138	8	ERK
iCRT3	0.76132	-4.89582	7.40298	1053.7	8	Wnt/beta-catenin
Pifithrin-a	0.758043	0.99909	-0.472302	967.083	8	p53
Sinomenine hydrochloride	0.757003	-2.06739	3.47247	967.222	8	Immunology & Inflammation related, Autophagy
LW 6	0.750574	-5.57237	6.73832	1010.73	8	HIF
GSK2636771	0.747043	0.23824	-1.11917	1122.67	8	PI3K
Echinacoside	0.74556	-3.3202	3.35654	1010.9	8	Others
CHF 5074	0.743526	3.89438	-6.81585	951.111	8	Gamma-secretase
Oclacitinib maleate	0.742118	9.77431	-16.1842	1171.88	9	JAK
BP-1-102	0.740736	-8.90516	9.22896	1094	8	STAT
Ochromycinone (STA-21)	0.739393	14.1282	-24.2723	1190.12	10	STAT
Metformin HCl	0.736009	-27.1994	23.8162	920.889	3	Autophagy
ISCK03	0.73396	-9.03069	8.44649	821.875	8	c-Kit
Lidocaine	0.73311	-11.1221	10.5678	1011.33	4	Histamine Receptor
AICAR (Acadesine)	0.727591	-3.81064	1.21585	1078.08	8	AMPK
Erucic acid	0.723199	-1.58954	-2.53282	999.8	8	Others
Ruboxistaurin (LY333531 HCl)	0.721952	2.61405	-8.60117	1108.42	9	PKC
Prostaglandin E2 (PGE2)	0.716616	-9.84991	6.92313	946.9	8	Others
FH535	0.715115	12.2798	-24.3306	1133.18	10	PPAR, Wnt/beta-catenin
BMP4	0.714868	-8.30336	4.78123	1104.69	8	Positive Control
Eosin Y Disodium	0.713736	-1.27894	-4.61678	1015	8	Others
AR-A014418	0.712525	7.76453	-17.673	1164.12	9	GSK-3
TTP 22	0.711144	-12.5127	9.23979	856.25	4	Casein Kinase
Rosiglitazone	0.704313	-33.2498	25.8498	877.909	3	PPAR
LFM-A13	0.704247	-8.02162	2.78463	998.733	8	BTK
PF-06700841	0.703558	0.947748	-9.47843	1066.44	9	JAK
AZD-5069	0.699303	-16.6806	12.5312	865.333	4	CXCR
FM-381	0.689749	1.95757	-13.2716	1138.64	9	JAK
Itacitinib (INCB39110)	0.689356	-0.173663	-10.4213	1080.5	9	JAK
Tannic acid	0.687853	0.841432	-12.0759	1183.46	9	CXCR
Emodin	0.678431	-15.7893	9.09053	1035.82	4	Dehydrogenase
BQR695	0.670693	-5.20922	-6.59916	845.222	9	PI4K
EPZ004777	0.67014	-16.7738	9.41198	863.833	4	Histone Methyltransferase
CH-223191	0.669527	-8.70887	-1.77773	1006.7	8	AhR
Selective PI3Ky Inhibitor 1 (compound 7n)	0.662742	-9.70425	-1.39124	1121.75	4	PI3K
SW033291	0.65541	-3.16622	-12.0325	1118	9	Dehydrogenase
MSX-122	0.654606	-19.7829	11.7881	899.625	4	CXCR
Selective JAK3 inhibitor 1	0.654505	-14.1365	3.90782	1025.4	4	JAK
2-D08	0.652185	8.8219	-26.3869	1171	10	c-RET, SUMO, TAM Receptor, IL Receptor, PI3K, VEGFR, GSK-3
Atractylenolide I	0.646288	-21.7093	13.5774	876.312	4	Immunology & Inflammation related
PF-06651600	0.645627	-9.84791	-3.7271	858.667	4	JAK
Honokiol	0.636863	-16.8141	5.7774	1077.62	4	Akt, MEK
Forskolin	0.634105	-23.7136	15.2435	963.375	4	cAMP
Picroside I	0.633429	-7.62291	-8.93115	985.1	9	Anti-infection
Seletalisib (UCB-5857)	0.631852	-21.0127	11.4529	1013.92	4	PI3K
LIT-927	0.631735	-1.24686	-18.1462	1025.5	9	CXCR
Clemastine Fumarate	0.620222	-4.01863	-16.2202	1099	9	Histamine Receptor
ZINC00881524 (ROCK inhibitor)	0.590065	-9.81548	-11.3752	799.429	9	ROCK
Nemiralisib (GSK2269557)	0.580606	-20.4729	6.15874	893.727	4	PI3K
Usnic acid	0.552035	-20.5941	3.97717	876.214	2	Others
Kenpaullone	0.551809	-20.776	4.28022	939.909	2	CDK
MK-4101	0.547468	-23.7067	9.28283	1060.9	2	Hedgehog/Smoothened
ATI-2341	0.544698	-24.6042	10.614	872.231	2	CXCR
PNU-74654	0.539476	-12.9958	-11.7389	1014.6	2	Wnt/beta-catenin
LF3	0.523751	-22.9042	6.00366	899.333	2	Wnt/beta-catenin
Sodium Tauroursodeoxycholate (TUDC)	0.513356	-21.2067	2.04377	972.583	2	Anti-infection
SRI-011381	0.51056	-24.0037	7.26248	887.562	2	TGF-beta/Smad
Carvacrol	0.507094	-25.9347	10.6028	871.545	2	Others
Flurbiprofen	0.491046	-25.1536	8.24652	1015.1	2	Immunology & Inflammation related
Hydroxyfasudil (HA-1100) HCl	0.490399	-20.4007	-1.5954	1178.2	2	ROCK
Ginkgolic Acid	0.489167	-26.2772	10.2016	812.1	2	Others
AG-126	0.487938	-25.316	8.36713	782.5	2	ERK
Ripasudil (K-115) hydrochloride dihydrate	0.480865	-15.9885	-11.8393	1024.22	2	ROCK
Magnolin	0.471921	-43.6732	26.4999	728.429	2	ERK1
SB 4 (Eticovo)	0.436914	-31.5896	16.9337	721	2	TGF-beta/Smad
SX-682	0.431485	-33.506	19.3194	664.167	2	CXCR
Reparixin (Repertaxin)	0.423751	-21.0701	-5.54628	966.4	2	CXCR
TMTD (Tetramethylthiuram disulfide)	0.392766	-38.9493	23.5494	767.667	2	HIF
STAT5-IN-1	0.257352	-39.1456	17.6566	711.667	2	STAT

## Sheet: Data 5
Supplementary Data 5: Guides RNAs for CRISPR tagging β-Catenin
Description	Sequence
fwd ctnnb1 5' HA	/5Biosg/TAACCTGGTAAAAGAGGATATGGGTTTTTTTTGTGGGTGTAATAGTGACATTTAACAGGTATCCCAGTGACTTAGGAGTATTAATCAAGCTAAATTTAAATCCTAATGACTTTTGATTAACTTTTTTTAGGGTATTTGAAGTATACCATACAACTGTTTTGAAAATCCAGCGTGGACAatgtcggtaccgctgactacctc
rev ctnnb1 5' HA	/5Biosg/CCATTAGGAGGAGTGAGCAGAAAATGGAGCAAAAGGTAGCCTGACAAGTAAGCAGGGAGAGAGGAAAGCAGGGGGATCTCAGCCAGACTGGCTTAATGGCAACGAAGCAGAGCCCCAATTCAGTAACTAAAGATTTAATGACACAAACCTTGAGTAGCTCCACCGGAGCCTCCtttggactgagactgtgcaaagctctc
5' ctnnb1 guide 1 fwd	/5Phos/caccgTGAGTAGCCATTGTCCACGC
5'' ctnnb1 guide 1 rev	/5Phos/aaacGCGTGGACAATGGCTACTCA
5' ctnnb1 guide 2 fwd	/5Phos/caccgTGAAAATCCAGCGTGGACAA
5' ctnnb1 guide 2 rev	/5Phos/aaacTTGTCCACGCTGGATTTTCA
5' ctnnb1 guide 3 fwd	/5Phos/caccGCGTGGACAATGGCTACTCA
5' ctnnb1 guide 3 rev	/5Phos/aaacTGAGTAGCCATTGTCCACGC

## Sheet: Data 6
Supplementary Data 6: Parameter values used in reaction-diffusion model of morphogen spread
Parameter	Value in simulation with units	Parameter Description
Db	40 x 10-3 µm2/s	Diffusion constant for BMP
Du	4 x 10-3 µm2/s	Diffusion constant for Wnt
Dv	4 x 10-3 µm2/s	Diffusion constant for Nodal
su	1.05 x 10-4 /(pM*s)	Rate constant for auto-catalytic u equation
sv	1.05 x 10-4 /(pM*s)	Rate constant for v equation
kb	0.10 x 10-4 /s	Production rate of Wnt, u, from BMP, b
ku	0.70 x 10-4 /s	Degradation rate of Wnt, u
cu	0.11 x 10-4 pM/s	Homogeneous production of Wnt, u
kv	0.50 x 10-4 /s	Degradation rate of Nodal, v
cv	0.75 x 10-4 pM/s	Homogeneous production of Nodal, v
Ku	0.8 /pM4	Saturation constant for Wnt, u
Kv	1.5 /pM2	Saturation constant for Nodal, v
rrad	500 µm	Radius of colony
rloc	(1-e-a*d)*rrad	Localized radius where BMP signlaing is restricted
a	2.68 x 10-3	Scaling constant for GATA3 perimeter
d	Cell density for specific simulation (cells)	Cell density
cm	0.2	Scaling constant for Wnt production
cd	950 cells	Mean cell density from screen

## Sheet: Data 7
Supplementary Data 7: Parameter values used in morphogen-based cell fate rules
Parameter	Value in simulation	Parameter Description
k1	0.1	Constant controlling spatial extent of BMP signaling
k2	10	Constant for BRA scaling
Wntthresh	0.70 pM	Wnt threshhold for BRA expression
cs	Varied between 0.25 and 1.75	SOX2 stability constant
c1	48	Constant representing initial SOX2 expression
c2	1	Constant for scaling SOX2 expression as a result of GATA3 expression
c3	0.2	Constant for scaling SOX2 expression as a result of BRA expression
